# Supplementary material for: Stiffness anisotropy coordinates supracellular contractility driving long-range myotube-ECM alignment
Source: Sci Adv. 2024 May 31;10(22):eadn0235. doi: 10.1126/sciadv.adn0235 (PMC11141631; doi:10.1126/sciadv.adn0235)
Supplement: Supplementary file 2 — Movies S1 to S3 [file sciadv.adn0235_movies_s1_to_s3.zip]

Archive with 3 entries (3 files):
- sciadv.adn0235_movie_s1.mov
- sciadv.adn0235_movie_s2.mov
- sciadv.adn0235_movie_s3.mov
